# Supplementary material for: Maternal Dietary Zinc Intake during Pregnancy and Childhood Allergic Diseases up to Four Years: The Japan Environment and Children’s Study
Source: Nutrients. 2023 May 30;15(11):2568. doi: 10.3390/nu15112568 (PMC10255343; doi:10.3390/nu15112568)
Supplement: Supplementary file 1 [file nutrients-15-02568-s001.zip]

Archive with 1 entries (1 files):
- nutrients-2395158-supplementary.pdf
